# Supplementary material for: Ion Interference Reduces the Uptake and Accumulation of Magnesium Ions in Tea Plants (Camellia sinensis)
Source: Plants (Basel). 2025 Feb 20;14(5):643. doi: 10.3390/plants14050643 (PMC11901675; doi:10.3390/plants14050643)
Supplement: Supplementary file 1 [file plants-14-00643-s001.zip]

Archive with 1 entries (1 files):
- plants-3350083-supplementary.pdf
